# Supplementary material for: Wet catalytic oxidation upcycling semi-dry flue gas desulfurization ash to sustainable gypsum
Source: iScience. 2025 Sep 7;28(10):113476. doi: 10.1016/j.isci.2025.113476 (PMC12481077; doi:10.1016/j.isci.2025.113476)
Supplement: Table S1. Literature matrix includes catalyst types, mechanistic pathways and limiting factors — Notes: ○ = Main catalytic oxidation mechanism, ✓ = Catalytic control factor, Blank= Not explicitly mention. [file mmc1.xlsx]

## Sheet: Sheet1
Table S1 Literature matrix includes catalyst types, mechanistic pathways and limiting factors. ( Notes: ⚪= Main catalytic oxidation mechanism, ✓= Catalytic control factor, Blank= Not explicitly mention. )
			Classification of mechanisms			Limiting factors affecting catalytic oxidation
Reference Type		Reference	Lattice defect theory	Free radical chain reaction		Mass transfer	pH	Chloride interference	Catalytic additive
				Homogeneous	Heterogeneous
Conventional catalyst types		26		⚪			✓
		27		⚪			✓
		33		⚪
		34	⚪			✓
		35	⚪				✓
		36	⚪
		37	⚪
		38	⚪
		39	⚪			✓	✓
		40	⚪
		41	⚪	⚪		✓	✓		✓
		146	⚪			✓
		42		⚪		✓	✓
		43	⚪	⚪		✓	✓	✓	✓
		44	⚪	⚪		✓	✓	✓	✓
		45	⚪
		46		⚪		✓	✓
		47	⚪		⚪	✓	✓		✓
		48	⚪		⚪	✓	✓		✓
		54	⚪		⚪	✓	✓		✓
		55		⚪		✓	✓
		58	⚪		⚪	✓	✓
		59		⚪		✓	✓
		60	⚪		⚪	✓	✓
		52	⚪		⚪	✓	✓		✓
		61	⚪		⚪	✓	✓		✓
		62	⚪		⚪	✓	✓		✓
		89		⚪		✓	✓		✓
		91			⚪	✓	✓
		95		⚪		✓	✓
		109		⚪		✓	✓
		110		⚪		✓	✓
		111		⚪		✓	✓
		97	⚪	⚪		✓	✓
		98	⚪	⚪		✓	✓
Novel catalyst	MOFs catalyst	56			⚪	✓	✓		✓
		53			⚪	✓	✓
		112			⚪	✓	✓
		114			⚪	✓	✓
		115				✓	✓	✓	✓
		99			⚪	✓	✓
		100			⚪	✓	✓		✓
		101			⚪	✓	✓
		28				✓	✓	✓
		29				✓	✓		✓
		116			⚪	✓	✓
		117			⚪	✓	✓
		120			⚪	✓	✓
		121			⚪	✓
		122			⚪	✓	✓
		123			⚪	✓	✓
		124			⚪	✓	✓
		125			⚪
		126			⚪	✓	✓
		127			⚪	✓	✓		✓
	Perovskite catalyst	113			⚪	✓	✓		✓
		128				✓	✓	✓
		129			⚪	✓	✓	✓
		102			⚪	✓	✓	✓
		103			⚪	✓	✓
		104			⚪	✓	✓
		105			⚪	✓	✓
		106			⚪	✓	✓
		30				✓	✓	✓
		130				✓
		131			⚪	✓	✓
		132			⚪	✓	✓
		133			⚪	✓
		134			⚪	✓	✓
		135			⚪	✓
	Unique nanostructured catalyst	49			⚪	✓	✓
		50			⚪	✓
		51			⚪	✓	✓		✓
		31			⚪	✓	✓	✓
		78			⚪	✓	✓	✓
		57			⚪	✓	✓
		136				✓	✓
		137				✓	✓
		107			⚪	✓	✓	✓
		32				✓	✓	✓
		138				✓	✓	✓
		139				✓	✓	✓
		108			⚪	✓	✓
		140			⚪	✓	✓
		141			⚪	✓	✓
		142				✓	✓
		143			⚪	✓	✓	✓
		144			⚪	✓	✓
Reaction environment conditions		63		⚪		✓	✓		✓
		64		⚪		✓	✓	✓
		65							✓
		66				✓
		67				✓
		68				✓
		69				✓
		70				✓	✓
		71				✓	✓		✓
		74		⚪		✓	✓		✓
		72					✓
		75		⚪			✓		✓
		77				✓	✓	✓	✓
		79		⚪		✓	✓	✓
		80					✓	✓
		81					✓	✓
		83				✓	✓	✓	✓
		84				✓	✓		✓
		85				✓	✓		✓
		86				✓	✓		✓
		87				✓			✓
		88				✓			✓
		90				✓			✓
		92				✓	✓		✓
		22				✓	✓		✓
		118				✓	✓		✓
		119				✓	✓	✓	✓
